# Supplementary material for: Adipose gene expression related to body condition score and individual variations in hospitalized cats
Source: Sci Rep. 2025 Nov 5;15:38688. doi: 10.1038/s41598-025-22397-1 (PMC12589399; doi:10.1038/s41598-025-22397-1)
Supplement: Supplementary file 1 — Supplementary Material 1 [file 41598_2025_22397_MOESM1_ESM.xlsx]

## Sheet: Sheet1
			Visceral fat
			① Component of the BMP pathway								② Adipokine			③ Adipocyte differentiation and function										④ Insulin signal					⑤ Brown adipogenesis and Ucp								⑥ Inflammation												⑦ Cell division
			Actr2a	Actr2b	Alk2	Alk3	Alk6	Bmp4	Bmpr2	Inhbb	Adipoq	Lep	Tnfa	Angptl4	Fabp4	Fasn	Fto	Hsl	Lpl	Pck1	Pparg	Scd	Vldlr	Igf1	Igf1r	Insr	Irs1	Irs2	Cidea	Dio2	Opn3	Pgc1a	Prdm16	Ucp1	Ucp2	Ucp3	C1qb	C1qc	C3ar1	Cd53	Cd163	Ctss	Fcgr2b	Itgb2	Mmp9	Plek	Spp1	Tyrobp	Cdkn1b
Visceral fat	①	Actr2a	1	-0.0046	0.2748	0.1314	0.0564	0.0833	0.1108	0.1233	0.1876	0.1028	-0.0369	0.0268	0.0207	0.2644	0.144	0.1916	0.1488	0.1194	0.0693	0.0179	0.0384	0.1036	-0.0576	0.2498	0.1051	0.0429	0.2258	-0.0791	0.1054	0.0349	0.2035	0.0368	0.1845	-0.0724	0.0791	0.1077	-0.0484	0.0072	-0.0699	0.0499	0.0349	0.0444	0.1459	-0.0244	0.0367	0.135	0.1567
				0.975	0.0587	0.3734	0.7035	0.5737	0.4534	0.4039	0.2018	0.4867	0.8032	0.8566	0.8889	0.0694	0.329	0.1921	0.3127	0.4191	0.6398	0.9041	0.7956	0.4836	0.6974	0.0868	0.4772	0.772	0.1228	0.5931	0.4758	0.8139	0.1653	0.8041	0.2094	0.6246	0.5928	0.4664	0.744	0.9611	0.6371	0.7365	0.814	0.7642	0.3223	0.8693	0.8042	0.3603	0.2874
		Actr2b		1	0.5074	0.3216	-0.1381	0.3347	0.7154	0.0859	0.0099	0.5607	0.0047	-0.0784	0.2807	0.2292	0.6153	0.4282	0.5829	0.2282	0.1406	0.1076	0.7546	0.586	0.1212	0.4112	0.1225	0.5076	0.3879	-0.0932	0.2939	0.3043	0.0316	-0.0848	0.7353	-0.0782	0.3955	0.4774	0.4657	0.2008	0.1729	-0.0761	0.2963	0.2683	0.0596	0.1906	-0.0706	0.2697	0.3402
					0.0002	0.0258	0.3493	0.02	<.0001	0.5616	0.9469	<.0001	0.9749	0.5966	0.0533	0.1171	<.0001	0.0024	<.0001	0.1187	0.3404	0.4667	<.0001	<.0001	0.4119	0.0037	0.4069	0.0002	0.0064	0.5285	0.0426	0.0355	0.8313	0.5666	<.0001	0.5971	0.0054	0.0006	0.0009	0.1711	0.2399	0.607	0.0408	0.0652	0.6874	0.1945	0.6333	0.0637	0.018
		Alk2			1	0.4975	0.0761	0.6689	0.5545	0.2553	0.5083	0.6023	-0.142	0.4796	0.4614	0.5137	0.7683	0.7725	0.525	0.4856	0.5577	0.0711	0.4308	0.598	0.0476	0.8781	0.4614	0.4089	0.6453	-0.077	0.6089	0.2004	0.5753	0.041	0.4997	-0.0215	0.7937	0.6876	0.0833	0.4101	0.2641	0.0204	0.5661	0.4708	0.0976	0.2305	0.1392	0.4845	0.6128
						0.0003	0.6074	<.0001	<.0001	0.0799	0.0002	<.0001	0.3356	0.0006	0.001	0.0002	<.0001	<.0001	0.0001	0.0005	<.0001	0.6312	0.0022	<.0001	0.7479	<.0001	0.001	0.0039	<.0001	0.6029	<.0001	0.1721	<.0001	0.7819	0.0003	0.8846	<.0001	<.0001	0.5737	0.0038	0.0696	0.8903	<.0001	0.0007	0.5094	0.1149	0.3452	0.0005	<.0001
		Alk3				1	0.3212	0.5319	0.4319	0.1912	0.5819	0.3117	-0.0701	0.1847	0.1835	0.4687	0.6691	0.5728	0.5484	0.3267	0.3598	0.1407	0.5142	0.4328	0.1541	0.6377	0.6391	0.4332	0.5223	-0.0215	0.5603	0.379	0.4795	-0.0425	0.3452	-0.0266	0.2587	0.3092	0.3466	0.2605	0.0256	0.1756	0.2221	0.2381	0.3562	0.1439	0.1284	0.3232	0.42
							0.026	<.0001	0.0022	0.1931	<.0001	0.031	0.6358	0.2088	0.2118	0.0008	<.0001	<.0001	<.0001	0.0234	0.012	0.3401	0.0002	0.0021	0.2956	<.0001	<.0001	0.0021	0.0001	0.8847	<.0001	0.0079	0.0006	0.7741	0.0163	0.8574	0.0758	0.0325	0.0158	0.0738	0.863	0.2326	0.1291	0.1032	0.0129	0.3292	0.3845	0.025	0.003
		Alk6					1	0.0314	-0.0767	0.1289	0.2507	-0.0578	-0.0109	0.3752	0.0109	0.2139	0.0685	0.1099	-0.0455	0.1608	0.0902	-0.0192	-0.0246	-0.074	0.0477	0.1934	0.3248	-0.1643	0.0699	-0.006	0.1123	-0.087	0.2193	-0.1087	-0.1143	-0.0216	-0.0732	-0.1413	-0.0869	-0.0466	-0.1681	0.0262	-0.1398	-0.0777	0.1326	-0.066	0.1032	-0.143	0.264
								0.8323	0.6043	0.3827	0.0857	0.6964	0.9412	0.0086	0.9414	0.1443	0.6434	0.4573	0.7588	0.275	0.5422	0.897	0.8679	0.6172	0.7475	0.1879	0.0243	0.2645	0.637	0.9675	0.4474	0.5567	0.1343	0.462	0.4391	0.8844	0.6209	0.3382	0.557	0.7531	0.2534	0.8599	0.3434	0.5998	0.3689	0.6557	0.4854	0.3323	0.0698
		Bmp4						1	0.4835	0.0241	0.4073	0.3016	-0.0687	0.3981	0.5758	0.2363	0.7862	0.5839	0.4741	0.348	0.6813	-0.0022	0.4394	0.4778	-0.0694	0.6597	0.4692	0.3424	0.5263	-0.1238	0.613	0.2897	0.5225	-0.1281	0.3902	-0.0237	0.7273	0.6638	0.2206	0.4517	0.1761	0.2356	0.5823	0.4867	0.3005	0.1943	0.3372	0.5139	0.3328
									0.0005	0.8707	0.0041	0.0372	0.6426	0.0051	<.0001	0.1059	<.0001	<.0001	0.0007	0.0154	<.0001	0.9879	0.0018	0.0006	0.6395	<.0001	0.0008	0.0172	0.0001	0.402	<.0001	0.0458	0.0001	0.3854	0.0061	0.8728	<.0001	<.0001	0.132	0.0013	0.2313	0.107	<.0001	0.0005	0.038	0.1858	0.0191	0.0002	0.0208
		Bmpr2							1	0.204	0.0886	0.7667	0.1257	0.0761	0.4047	-0.0127	0.7728	0.4797	0.3999	0.0399	0.2863	0.2928	0.5317	0.426	0.1238	0.4569	0.0549	0.501	0.1899	-0.1301	0.2856	0.1423	0.2944	-0.1366	0.4763	-0.0606	0.4564	0.4178	0.2698	0.3457	0.3127	0.1297	0.5851	0.5033	0.255	0.3214	0.2754	0.5026	0.3244
										0.1643	0.5494	<.0001	0.3945	0.6074	0.0043	0.9319	<.0001	0.0006	0.0049	0.7877	0.0485	0.0434	0.0001	0.0025	0.402	0.0011	0.7112	0.0003	0.1961	0.3781	0.0491	0.3345	0.0422	0.3545	0.0006	0.6825	0.0011	0.0031	0.0636	0.0161	0.0304	0.3796	<.0001	0.0003	0.0803	0.0259	0.0581	0.0003	0.0245
		Inhbb								1	0.0594	0.119	-0.0706	0.0552	0.0922	0.2897	0.2765	0.2354	0.2488	0.0942	0.2589	0.3491	0.1565	0.0965	0.0012	0.2674	0.1087	-0.0425	0.2707	-0.0476	0.2739	0.1528	0.1887	-0.0706	0.072	-0.0738	0.1327	0.025	-0.0682	0.1137	0.0597	0.0136	0.2028	0.1532	0.1292	0.1261	0.0717	0.095	0.3266
											0.6883	0.4203	0.6336	0.7093	0.5332	0.0458	0.0571	0.1072	0.0881	0.5244	0.0756	0.015	0.2882	0.5142	0.9934	0.0661	0.4623	0.7743	0.0627	0.7478	0.0596	0.2997	0.199	0.6337	0.6268	0.6183	0.3685	0.8659	0.6452	0.4415	0.6868	0.9267	0.1667	0.2987	0.3814	0.3932	0.6284	0.5207	0.0235
	②	Adipoq									1	0.0598	-0.1861	0.35	0.3664	0.6703	0.4223	0.7466	0.5209	0.7185	0.5767	0.1331	0.0722	0.3744	0.0008	0.6715	0.646	0.1985	0.7105	0.0752	0.557	0.4336	0.565	0.1409	0.25	0.2577	0.2954	0.2426	0.1562	0.1833	0.0282	0.0758	0.1885	0.1276	0.1354	-0.0769	-0.021	0.1225	0.6403
												0.6864	0.2055	0.0147	0.0104	<.0001	0.0028	<.0001	0.0001	<.0001	<.0001	0.367	0.6259	0.0088	0.9956	<.0001	<.0001	0.1763	<.0001	0.6113	<.0001	0.0021	<.0001	0.3394	0.0866	0.077	0.0415	0.0966	0.2892	0.2124	0.8491	0.6085	0.1995	0.3873	0.359	0.6035	0.8872	0.4069	<.0001
		Lep										1	-0.0941	0.2668	0.4038	0.0274	0.6723	0.4935	0.3185	0.0387	0.2305	0.3195	0.2742	0.3432	-0.0241	0.5107	-0.0184	0.5378	0.1046	0.0117	0.1442	-0.0147	0.2891	0.0049	0.3593	-0.0058	0.4554	0.3687	-0.0649	0.2866	0.2338	-0.0246	0.49	0.4747	0.0802	0.2895	0.1718	0.4925	0.4065
													0.5245	0.0668	0.0044	0.8532	<.0001	0.0004	0.0273	0.7938	0.115	0.0269	0.0593	0.0169	0.8709	0.0002	0.9015	<.0001	0.4791	0.9372	0.3283	0.9209	0.0463	0.9736	0.0121	0.9686	0.0011	0.0099	0.6611	0.0483	0.1097	0.868	0.0004	0.0007	0.588	0.046	0.243	0.0004	0.0041
		Tnfa											1	0.101	-0.2526	-0.1265	-0.1368	-0.2578	-0.1743	-0.2595	-0.1872	-0.0177	0.0748	0.0045	0.3561	-0.2391	-0.2925	-0.1779	-0.1451	-0.0173	-0.18	-0.1934	-0.1869	-0.0568	-0.1795	-0.0884	-0.1111	0.1201	0.4304	0.254	0.3025	0.0869	0.2059	0.0891	0.0945	0.5858	0.1998	0.092	-0.1383
														0.4948	0.0833	0.3915	0.3538	0.0769	0.236	0.0749	0.2026	0.9052	0.6133	0.9758	0.013	0.1018	0.0436	0.2264	0.3251	0.9069	0.2208	0.1878	0.2034	0.7012	0.2221	0.55	0.4523	0.4162	0.0023	0.0815	0.0366	0.5571	0.1603	0.5472	0.523	<.0001	0.1733	0.534	0.3484
	③	Angptl4												1	0.3169	0.1743	0.3216	0.359	0.149	0.4083	0.3747	-0.0252	-0.0557	0.1705	0.0357	0.4248	0.2817	-0.0631	0.2735	0.0453	0.2122	-0.0567	0.331	-0.1523	-0.0854	-0.0158	0.3909	0.3476	-0.0802	0.3451	0.1618	-0.0011	0.3774	0.2507	0.0383	0.3644	0.3492	0.1835	0.3676
															0.0282	0.2361	0.0258	0.0122	0.312	0.004	0.0087	0.865	0.7071	0.2465	0.8095	0.0026	0.0524	0.6701	0.06	0.76	0.1477	0.7018	0.0216	0.3015	0.5639	0.9149	0.006	0.0155	0.5877	0.0163	0.272	0.9939	0.0082	0.0857	0.7961	0.0109	0.015	0.2118	0.0102
		Fabp4													1	0.0054	0.5966	0.6471	0.4762	0.5363	0.8242	0.1768	0.1185	0.2378	-0.2091	0.5591	0.3377	0.3439	0.386	0.0754	0.5306	0.2399	0.3729	0.0035	0.4181	0.2166	0.6232	0.4365	0.0527	0.3503	0.1938	-0.0134	0.5325	0.3622	0.0278	0.0382	0.2078	0.407	0.6103
																0.9712	<.0001	<.0001	0.0006	<.0001	<.0001	0.2292	0.4226	0.1036	0.1538	<.0001	0.0189	0.0167	0.0067	0.6103	0.0001	0.1006	0.009	0.9814	0.0031	0.1392	<.0001	0.0019	0.7223	0.0147	0.187	0.9281	<.0001	0.0114	0.8514	0.7966	0.1565	0.0041	<.0001
		Fasn														1	0.3201	0.5895	0.5594	0.5365	0.3234	0.0475	0.2476	0.447	-0.0056	0.6361	0.4043	0.1828	0.8301	-0.0419	0.4517	0.3573	0.3012	0.1001	0.3947	0.0127	0.2073	0.2904	0.2444	0.1429	0.0181	0.0036	0.031	0.0968	0.1147	0.0166	-0.1524	0.0213	0.5511
																	0.0266	<.0001	<.0001	<.0001	0.025	0.7485	0.0897	0.0014	0.9701	<.0001	0.0044	0.2137	<.0001	0.7773	0.0013	0.0127	0.0375	0.4986	0.0055	0.9317	0.1574	0.0452	0.0942	0.3326	0.9026	0.9807	0.8344	0.5129	0.4376	0.9109	0.3011	0.8856	<.0001
		Fto															1	0.7732	0.7221	0.3963	0.6198	0.2946	0.612	0.6419	-0.1073	0.7724	0.4133	0.4682	0.5536	-0.0297	0.6533	0.4057	0.4925	-0.0689	0.5925	0.0322	0.6694	0.5846	0.218	0.4649	0.2508	0.1851	0.6274	0.5819	0.3208	0.2644	0.2693	0.5434	0.5909
																		<.0001	<.0001	0.0053	<.0001	0.0421	<.0001	<.0001	0.468	<.0001	0.0035	0.0008	<.0001	0.841	<.0001	0.0042	0.0004	0.6417	<.0001	0.8279	<.0001	<.0001	0.1367	0.0009	0.0856	0.2078	<.0001	<.0001	0.0262	0.0694	0.0642	<.0001	<.0001
		Hsl																1	0.6986	0.7489	0.681	0.2476	0.3128	0.5052	-0.105	0.9022	0.5094	0.5008	0.7685	0.0114	0.6852	0.4501	0.5763	0.0913	0.5286	0.1763	0.6327	0.5237	0.1849	0.3278	0.224	-0.0406	0.499	0.3408	0.0725	0.0469	0.0367	0.4101	0.8359
																			<.0001	<.0001	<.0001	0.0898	0.0304	0.0003	0.4775	<.0001	0.0002	0.0003	<.0001	0.9385	<.0001	0.0013	<.0001	0.5371	0.0001	0.2306	<.0001	0.0001	0.2084	0.0229	0.1259	0.7839	0.0003	0.0178	0.6241	0.7518	0.8045	0.0038	<.0001
		Lpl																	1	0.6198	0.5624	0.2731	0.6029	0.7467	-0.2155	0.5941	0.491	0.3108	0.7468	0.102	0.6295	0.6764	0.208	0.033	0.728	0.128	0.3415	0.3947	0.407	0.2861	0.1164	0.036	0.2558	0.2698	0.1692	0.1064	-0.0156	0.1909	0.6036
																				<.0001	<.0001	0.0603	<.0001	<.0001	0.1413	<.0001	0.0004	0.0315	<.0001	0.4902	<.0001	<.0001	0.1561	0.824	<.0001	0.386	0.0175	0.0055	0.0041	0.0487	0.4309	0.8082	0.0793	0.0637	0.2503	0.4717	0.9164	0.1937	<.0001
		Pck1																		1	0.5438	-0.0739	0.1821	0.361	-0.1533	0.6451	0.5392	0.1558	0.7647	-0.0691	0.5105	0.4134	0.256	0.0085	0.4562	0.0899	0.3952	0.3312	0.1782	0.1537	0.031	-0.1931	0.1899	0.0456	-0.093	-0.1137	-0.1031	0.0533	0.6954
																					<.0001	0.6178	0.2154	0.0117	0.2981	<.0001	<.0001	0.2903	<.0001	0.6408	0.0002	0.0035	0.0791	0.9542	0.0011	0.5436	0.0054	0.0215	0.2256	0.2969	0.8345	0.1886	0.1962	0.7585	0.5295	0.4416	0.4855	0.7191	<.0001
		Pparg																			1	0.2274	0.1383	0.3285	-0.1655	0.6664	0.5428	0.2134	0.59	0.0891	0.6638	0.3541	0.4788	0.0036	0.3152	0.2306	0.5681	0.3991	0.0746	0.3311	0.1262	0.042	0.4747	0.3268	0.1512	0.0495	0.2078	0.3576	0.6537
																						0.1201	0.3487	0.0226	0.261	<.0001	<.0001	0.1453	<.0001	0.5469	<.0001	0.0135	0.0006	0.9804	0.0291	0.1148	<.0001	0.005	0.6142	0.0215	0.3928	0.7768	0.0007	0.0234	0.305	0.7385	0.1564	0.0126	<.0001
		Scd																				1	-0.0001	0.1758	-0.101	0.0974	-0.0025	0.0666	0.0053	0.7094	0.1051	0.5175	0.1954	0.2053	0.0039	0.736	0.0157	-0.0017	-0.0672	0.0629	0.0731	0.1334	0.1893	0.1189	0.1218	0.1035	0.1103	0.1565	0.3727
																							0.9995	0.2321	0.4946	0.5101	0.9864	0.6528	0.9716	<.0001	0.4772	0.0002	0.1832	0.1615	0.9789	<.0001	0.9156	0.9909	0.6502	0.6709	0.6215	0.3659	0.1976	0.4207	0.4095	0.4839	0.4556	0.288	0.0091
		Vldlr																					1	0.674	0.1392	0.3603	0.3114	0.2953	0.4087	-0.0935	0.4713	0.3851	0.1216	-0.1139	0.6287	-0.1224	0.322	0.448	0.5524	0.2098	0.1507	0.0022	0.2267	0.2315	0.16	0.2178	-0.0042	0.2369	0.1548
																								<.0001	0.3455	0.0119	0.0312	0.0416	0.0039	0.5273	0.0007	0.0069	0.4102	0.441	<.0001	0.4071	0.0256	0.0014	<.0001	0.1524	0.3065	0.9882	0.1212	0.1134	0.2772	0.1369	0.9772	0.1049	0.2935
	④	Igf1																						1	-0.0664	0.4816	0.377	0.2974	0.5791	0.1243	0.4989	0.514	0.3461	-0.0969	0.5917	0.123	0.3327	0.4055	0.3219	0.2305	0.0667	0.0892	0.2188	0.2807	0.1948	0.1684	-0.0089	0.2775	0.3174
																									0.6537	0.0005	0.0083	0.0401	<.0001	0.4001	0.0003	0.0002	0.016	0.5124	<.0001	0.4048	0.0209	0.0042	0.0257	0.1151	0.6524	0.5467	0.1351	0.0533	0.1847	0.2526	0.9524	0.0562	0.0279
		Igf1r																							1	-0.0387	0.0758	0.0457	-0.0859	-0.0987	-0.1081	-0.2006	0.1635	-0.0086	-0.2352	-0.1135	-0.0485	0.0907	0.3482	-0.0553	0.1092	-0.0377	0.073	-0.1495	-0.0242	0.1425	-0.0647	0.0079	-0.1113
																										0.7942	0.6085	0.758	0.5615	0.5046	0.4647	0.1717	0.2668	0.9536	0.1075	0.4425	0.7432	0.54	0.0153	0.709	0.4599	0.799	0.6219	0.3104	0.8704	0.3339	0.662	0.9575	0.4516
		Insr																								1	0.5235	0.4678	0.771	-0.0742	0.7091	0.3073	0.6262	0.1076	0.494	0.035	0.7364	0.6288	0.116	0.3878	0.1961	-0.0407	0.4999	0.4022	0.1321	0.1191	0.1041	0.4323	0.7519
																											0.0001	0.0008	<.0001	0.6161	<.0001	0.0336	<.0001	0.4668	0.0004	0.8132	<.0001	<.0001	0.4324	0.0065	0.1817	0.7835	0.0003	0.0046	0.3706	0.42	0.4814	0.0022	<.0001
		Irs1																									1	0.0984	0.5658	0.023	0.6138	0.4748	0.4521	-0.017	0.1875	0.1029	0.2606	0.1763	0.1025	-0.0203	-0.1465	-0.0119	0.0323	-0.107	0.0099	-0.2293	-0.0951	0.0598	0.4611
																												0.5058	<.0001	0.8767	<.0001	0.0006	0.0013	0.9085	0.2019	0.4864	0.0736	0.2308	0.4882	0.8912	0.3206	0.936	0.8275	0.469	0.9467	0.1169	0.5201	0.6864	0.001
		Irs2																										1	0.3591	-0.1083	0.2457	0.0412	0.3407	-0.0491	0.4489	-0.0522	0.3373	0.3741	0.3327	0.1662	0.1521	-0.1158	0.2985	0.2097	0.028	0.0492	-0.0813	0.5938	0.2995
																													0.0122	0.4636	0.0923	0.7812	0.0178	0.7403	0.0014	0.7244	0.019	0.0088	0.0208	0.2589	0.3021	0.4331	0.0393	0.1525	0.85	0.7399	0.5826	<.0001	0.0386
	⑤	Cidea																											1	-0.115	0.6437	0.4611	0.385	0.0076	0.5821	0.0039	0.4756	0.514	0.3639	0.2666	0.0913	-0.0475	0.2779	0.175	0.089	0.0285	-0.0532	0.2132	0.6542
																														0.4363	<.0001	0.001	0.0069	0.959	<.0001	0.9791	0.0006	0.0002	0.011	0.067	0.5373	0.7485	0.0558	0.2343	0.5475	0.8473	0.7193	0.1457	<.0001
		Dio2																												1	0.0945	0.4985	0.0196	0.2712	-0.0837	0.9015	-0.0122	0.0277	-0.0831	0.0945	0.0224	0.1151	0.0149	0.0296	-0.0245	0.1391	0.0718	0.0327	0.188
																															0.5228	0.0003	0.8949	0.0623	0.5716	<.0001	0.9347	0.8519	0.5746	0.5229	0.88	0.4361	0.9201	0.8417	0.8687	0.3457	0.6278	0.8255	0.2008
		Opn3																													1	0.5023	0.4638	0.1497	0.437	0.1607	0.6379	0.5574	0.3115	0.4896	0.3229	0.2302	0.4945	0.4175	0.2357	0.1803	0.1449	0.4145	0.5637
																																0.0003	0.0009	0.3098	0.0019	0.2751	<.0001	<.0001	0.0312	0.0004	0.0252	0.1155	0.0004	0.0032	0.1068	0.2201	0.3259	0.0034	<.0001
		Pgc1a																														1	0.1244	0.226	0.3622	0.5648	0.147	0.1794	0.259	0.0844	-0.0705	0.0469	0.0874	0.03	0.0669	-0.0605	-0.1009	0.0766	0.4123
																																	0.3996	0.1225	0.0114	<.0001	0.3187	0.2225	0.0754	0.5683	0.6341	0.7517	0.5547	0.8395	0.6516	0.6829	0.4949	0.605	0.0036
		Prdm16																															1	-0.0238	0.0276	0.1523	0.4387	0.2943	-0.0437	0.1294	-0.0044	0.0132	0.3269	0.16	0.2079	-0.0462	0.1058	0.2813	0.3549
																																		0.8722	0.852	0.3013	0.0018	0.0423	0.7681	0.3806	0.9764	0.929	0.0233	0.2773	0.1563	0.7553	0.474	0.0527	0.0133
		Ucp1																																1	-0.0394	0.3229	0.1832	0.1422	-0.0499	0.109	0.2419	-0.0292	0.1484	-0.0042	-0.0605	-0.0071	-0.1413	-0.0264	0.1914
																																			0.7904	0.0252	0.2125	0.335	0.7364	0.4606	0.0977	0.8438	0.3141	0.9772	0.6827	0.9619	0.338	0.8585	0.1925
		Ucp2																																	1	-0.0664	0.4448	0.4975	0.4428	0.4206	0.2209	0.1589	0.2978	0.4599	0.1826	0.1949	0.0451	0.3362	0.3741
																																				0.654	0.0015	0.0003	0.0016	0.0029	0.1313	0.2806	0.0398	0.001	0.2142	0.1844	0.7608	0.0195	0.0088
		Ucp3																																		1	0.0479	0.0025	-0.1209	-0.0266	-0.0431	0.0215	0.055	-0.0481	-0.0888	-0.0831	-0.0704	0.0525	0.3057
																																					0.7467	0.9867	0.413	0.8577	0.7714	0.8847	0.7105	0.7456	0.5484	0.5743	0.6347	0.7231	0.0346
	⑥	C1qb																																			1	0.8728	0.0919	0.6428	0.5005	0.1525	0.7879	0.632	0.07	0.3555	0.3074	0.5577	0.4827
																																						<.0001	0.5343	<.0001	0.0003	0.3008	<.0001	<.0001	0.6366	0.0131	0.0335	<.0001	0.0005
		C1qc																																				1	0.3691	0.7045	0.6261	0.2244	0.696	0.5904	0.1085	0.5305	0.3421	0.5013	0.3665
																																							0.0098	<.0001	<.0001	0.1253	<.0001	<.0001	0.4627	0.0001	0.0173	0.0003	0.0104
		C3ar1																																					1	0.3668	0.3344	0.1343	0.2471	0.1674	0.199	0.423	0.1351	0.2592	0.0772
																																								0.0103	0.0202	0.3628	0.0905	0.2554	0.1752	0.0027	0.36	0.0752	0.6022
		Cd53																																						1	0.7299	0.6404	0.8023	0.8976	0.4795	0.8462	0.6672	0.6092	0.2717
																																									<.0001	<.0001	<.0001	<.0001	0.0006	<.0001	<.0001	<.0001	0.0617
		Cd163																																							1	0.4162	0.6641	0.6097	0.1279	0.6642	0.4613	0.3923	0.1752
																																										0.0033	<.0001	<.0001	0.3862	<.0001	0.001	0.0058	0.2335
		Ctss																																								1	0.3767	0.6531	0.7241	0.4838	0.6505	0.3219	-0.1
																																											0.0083	<.0001	<.0001	0.0005	<.0001	0.0256	0.4989
		Fcgr2b																																									1	0.7752	0.3164	0.6489	0.5202	0.7203	0.4144
																																												<.0001	0.0284	<.0001	0.0002	<.0001	0.0034
		Itgb2																																										1	0.4995	0.7183	0.6286	0.677	0.2419
																																													0.0003	<.0001	<.0001	<.0001	0.0976
		Mmp9																																											1	0.4066	0.6595	0.2493	-0.0088
																																														0.0041	<.0001	0.0874	0.9525
		Plek																																												1	0.6146	0.4904	0.0693
																																															<.0001	0.0004	0.6396
		Spp1																																													1	0.3089	-0.0152
																																																0.0327	0.9183
		Tyrobp																																														1	0.2905
																																																	0.0452
	⑦	Cdkn1b																																															1

		Cdkn2c
		Gadd45b
		Gins3
		Lmna
		Ndrg4
Subcutaneous fat	①	Actr2a
		Actr2b
		Alk2
		Alk3
		Alk6
		Bmp4
		Bmpr2
		Inhbb
	②	Adipoq
		Lep
		Tnfa
	③	Angptl4
		Fabp4
		Fasn
		Fto
		Hsl
		Lpl
		Pck1
		Pparg
		Scd
		Vldlr
	④	Igf1
		Igf1r
		Insr
		Irs1
		Irs2
	⑤	Cidea
		Dio2
		Opn3
		Pgc1a
		Prdm16
		Ucp1
		Ucp2
		Ucp3
	⑥	C1qb
		C1qc
		C3ar1
		Cd53
		Cd163
		Ctss
		Fcgr2b
		Itgb2
		Mmp9
		Plek
		Spp1
		Tyrobp
	⑦	Cdkn1b
		Cdkn2c
		Gadd45b
		Gins3
		Lmna
		Ndrg4
Supplementary Figure S1. Relationship between expression levels of genes in visceral fat and subcutaneous fat of hospitalized cats Upper: r value, Lower: P value. n=48. Gene group: 1. component of the BMP pathway, 2. adipokine, 3. adipocyte differentiation and function, 4. insulin signal, 5. brown adipogenesis and Ucp, 6. Inflammation, and 7. cell division.
[truncated: 57 more columns]
