# Supplementary material for: Adipose gene expression related to body condition score and individual variations in hospitalized cats
Source: Sci Rep. 2025 Nov 5;15:38688. doi: 10.1038/s41598-025-22397-1 (PMC12589399; doi:10.1038/s41598-025-22397-1)
Supplement: Supplementary file 2 — Supplementary Material 2 [file 41598_2025_22397_MOESM2_ESM.xlsx]

## Sheet: Sheet1
Table S1. Profile of cats and samples
Sample	Cat		Breed	Sex	Hospitala)	Locationb)	Agec)	BWd)	BCSe)	Reason
1	1		American Shorthair	Male	1	Visceral fat	0.75	4.05	3	Castration
2					1	Subcutaneous fat
3	2		American Shorthair	Male	1	Visceral fat	13.33	7.3	5	Cystotomy
4					1	Subcutaneous fat
5	3		Bengal	Female	1	Visceral fat	0.5	2.95	3	Spaying
6					1	Subcutaneous fat
7	4		Bengal	Female	1	Subcutaneous fat	0.58	1.9	2	Spaying
8	5		Bengal	Female	2	Subcutaneous fat	0.42	3	3	Spaying
9	6		British Shorthair	Female	1	Visceral fat	1	3.05	3	Spaying
10					1	Subcutaneous fat
11	7		British Shorthair	Female	2	Subcutaneous fat	0.5	3	2	Spaying
12	8		Devon Rex	Female	1	Visceral fat	0.83	3.4	3	Spaying
13	9		Maine Coon	Female	3	Subcutaneous fat	0.58	4.1	2	Spaying
14	10		Mix	Female	1	Visceral fat	0.33	2.2	3	Spaying
15	11		Mix	Female	1	Visceral fat	0.33	2.2	3	Spaying
16					1	Subcutaneous fat
17	12		Mix	Female	1	Visceral fat	0.42	2.8	3	Spaying
18					1	Subcutaneous fat
19	13		Mix	Female	1	Visceral fat	0.5	2.75	3	Spaying
20	14		Mix	Female	1	Visceral fat	0.5	2.25	3	Spaying
21	15		Mix	Female	1	Visceral fat	0.5	3.15	3	Spaying
22					1	Subcutaneous fat
23	16		Mix	Female	1	Visceral fat	0.5	3	3	Spaying
24	17		Mix	Female	1	Visceral fat	0.5	3.75	3	Spaying
25					1	Subcutaneous fat
26	18		Mix	Female	1	Visceral fat	0.5	3	3	Spaying
27					1	Subcutaneous fat
28	19		Mix	Female	1	Visceral fat	0.5	2.4	3	Spaying
29					1	Subcutaneous fat
30	20		Mix	Female	1	Visceral fat	0.5	1.95	3	Spaying
31					1	Subcutaneous fat
32	21		Mix	Female	1	Visceral fat	0.5	2.45	4	Spaying
33					1	Subcutaneous fat
34	22		Mix	Female	1	Visceral fat	0.5	2	2	Spaying
35					1	Subcutaneous fat
36	23		Mix	Female	1	Visceral fat	0.58	2.3	3	Spaying
37	24		Mix	Female	1	Visceral fat	0.58	2.9	3	Spaying
38	25		Mix	Female	1	Visceral fat	0.58	2.35	3	Spaying
39					1	Subcutaneous fat
40	26		Mix	Female	1	Visceral fat	0.58	2.9	3	Spaying
41					1	Subcutaneous fat
42	27		Mix	Female	1	Visceral fat	0.58	2.15	3	Spaying
43					1	Subcutaneous fat
44	28		Mix	Female	1	Visceral fat	0.67	2.6	3	Spaying
45	29		Mix	Female	1	Visceral fat	0.67	3	3	Spaying
46					1	Subcutaneous fat
47	30		Mix	Female	1	Visceral fat	0.67	3	2	Spaying
48					1	Subcutaneous fat
49	31		Mix	Female	1	Visceral fat	0.67	2.75	2	Spaying
50					1	Subcutaneous fat
51	32		Mix	Female	1	Visceral fat	0.67	3	2	Spaying
52					1	Subcutaneous fat
53	33		Mix	Female	1	Visceral fat	0.67	3.1	3	Spaying
54					1	Subcutaneous fat
55	34		Mix	Female	1	Visceral fat	0.67	2.85	3	Spaying
56					1	Subcutaneous fat
57	35		Mix	Female	1	Visceral fat	0.67	2.85	3	Spaying
58					1	Subcutaneous fat
59	36		Mix	Female	1	Visceral fat	0.67	3.2	3	Spaying
60	37		Mix	Female	1	Visceral fat	0.67	3	3	Spaying
61					1	Subcutaneous fat
62	38		Mix	Female	1	Visceral fat	0.67	2.9	3	Spaying
63					1	Subcutaneous fat
64	39		Mix	Female	1	Visceral fat	0.67	2.3	3	Spaying
65					1	Subcutaneous fat
66	40		Mix	Female	1	Visceral fat	0.83	3	3	Spaying
67					1	Subcutaneous fat
68	41		Mix	Female	1	Visceral fat	1	4.5	3	Spaying
69					1	Subcutaneous fat
70	42		Mix	Female	1	Visceral fat	1.08	2.6	3	Spaying
71					1	Subcutaneous fat
72	43		Mix	Female	1	Visceral fat	1.17	2.9	3	Spaying
73	44		Mix	Female	1	Visceral fat	2	4	3	Spaying
74					1	Subcutaneous fat
75	45		Mix	Female	1	Visceral fat	2	3.5	3	Spaying
76					1	Subcutaneous fat
77	46		Mix	Female	1	Visceral fat	3	3.8	3	Spaying
78					1	Subcutaneous fat
79	47		Mix	Female	1	Visceral fat	4.25	3	3	Spaying
80					1	Subcutaneous fat
81	48		Mix	Female	1	Visceral fat	5	2.95	3	Spaying
82					1	Subcutaneous fat
83	49		Mix	Female	1	Visceral fat	9	3.95	3	Spaying
84					1	Subcutaneous fat
85	50		Mix	Female	1	Visceral fat	10	5.15	4	Bladder stones (spayed)
86					1	Subcutaneous fat
87	51		Mix	Female	1	Visceral fat	12.58	2.75	3	Pyometra (unspayed)
88					1	Subcutaneous fat
89	52		Mix	Female	1	Visceral fat	14	2.7	2	Splenectomy (spayed)
90	53		Mix	Female	1	Visceral fat	18	3.7	2	Laryngeal mass/gastrointestinal ileus (spayed)
91					1	Subcutaneous fat
92	54		Mix	Female	1	Subcutaneous fat	0.5	2	3	Spaying
93	55		Mix	Female	1	Subcutaneous fat	0.58	4.25	3	Spaying
94	56		Mix	Female	1	Subcutaneous fat	0.67	2.7	3	Spaying
95	57		Mix	Female	1	Subcutaneous fat	2.33	4.5	4	Spaying
96	58		Mix	Female	1	Subcutaneous fat	17.17	2.05	2	Lumpectomy (unspayed)
97	59		Mix	Female	2	Subcutaneous fat	0.5	2	2	Spaying
98	60		Mix	Female	2	Subcutaneous fat	0.5	3	3	Spaying
99	61		Mix	Female	2	Subcutaneous fat	0.5	1.9	2	Spaying
100	62		Mix	Female	2	Subcutaneous fat	0.5	2.5	2	Spaying
101	63		Mix	Female	2	Subcutaneous fat	0.5	2.5	2	Spaying
102	64		Mix	Female	2	Subcutaneous fat	1	3	3	Spaying
103	65		Mix	Female	3	Subcutaneous fat	0.5	3.2	3	Spaying
104	66		Mix	Female	3	Subcutaneous fat	1	3.55	4	Spaying
105	67		Mix	Male	1	Visceral fat	1	4.7	4	Castration
106	68		Mix	Male	1	Visceral fat	3	4.7	3	Gastrointestinal tract obstruction (castrated)
107					1	Subcutaneous fat
108	69		Mix	Male	1	Visceral fat	4	5.4	4	Ureteral stones/renal failure (castrated)
109					1	Visceral fat
110	70		Mix	Male	1	Visceral fat	9	5.65	4	Digestive lymphoma (castrated)
111					1	Subcutaneous fat
112	71		Mix	Male	1	Visceral fat	9	6.65	5	Digestive lymphoma (castrated)
113					1	Subcutaneous fat
114	72		Mix	Male	1	Subcutaneous fat	10.25	7.75	5	Cystotomy (spayed)
115	73		Mix	Male	2	Subcutaneous fat	0.5	2.5	2	Castration
116	74		Munchkin	Female	1	Visceral fat	0.5	2.1	3	Spaying
117					1	Subcutaneous fat
118	75		Munchkin	Female	1	Visceral fat	0.67	3.1	3	Spaying
119					1	Subcutaneous fat
120	76		Munchkin	Female	1	Visceral fat	0.75	2.65	3	Spaying
121					1	Subcutaneous fat
122	77		Munchkin	Female	1	Visceral fat	4.83	2.4	3	Nephrectomy (spayed)
123					1	Subcutaneous fat
124	78		Munchkin	Male	1	Visceral fat	0.58	3.4	3	Castration
125	79		Norwegian Forest	Female	3	Visceral fat	1.92	6.5	4	Spaying
126					3	Subcutaneous fat
127	80		Scottish Fold	Female	1	Visceral fat	0.58	2	3	Spaying
128					1	Subcutaneous fat
129	81		Scottish Fold	Female	1	Visceral fat	0.67	2.7	3	Spaying
130					1	Subcutaneous fat
a) Year. b) Omental fat was collected as visceral fat except for cat no. 69, who was obtained from omental fat as well as from perirenal fat. Subcutaneous fat was collected from the abdominal area. c) kg. d) 1: Sugiyama Animal Hospital, 2: Aoi Animal Hospital, 3: Kobayashi Animal Hospital. e) scaling 1-5.
