# Supplementary material for: Adipose gene expression related to body condition score and individual variations in hospitalized cats
Source: Sci Rep. 2025 Nov 5;15:38688. doi: 10.1038/s41598-025-22397-1 (PMC12589399; doi:10.1038/s41598-025-22397-1)
Supplement: Supplementary file 3 — Supplementary Material 3 [file 41598_2025_22397_MOESM3_ESM.xlsx]

## Sheet: Sheet1
Table S2. Nucleotide sequence of qPCR primers
Gene		5'-Primer	3'-Primer	NCBI accession number
Component of the BMP pathway
	Actr2a	GTTGTGTTTGGAAAGCCCAGTT	TCATTTTGCCATGACTGTTTGTC	XM_019838079
	Actr2b	CACAAGCCGTCTATTGCCCA	AAAGTCAGCCAGCACGGCTGT	XM_006936529
	Alk2	CAGACATCTGGGCCTTTGGCCT	CATAGAAGGGTGGCCGGTAGTC	XM_045061831
	Alk3	TGGCTGGTTGTGCTCATTGC	TGCTTGAGATGCTCTTGCAATAAT	XM_023240628
	Alk6	GCTACGTCCCTCATTCCCCAAC	GGGCGGTCAGTCGTGATGCAGG	XM_023252925
	Bmp4	CAGCGTCGGGCTGGAGTACC	GTCCCTGGGATGTTCTCCAAAT	XM_045059931
	Bmpr2	AGCCTCGCCAACACCGTGCG	GTTGTTTTTCCACTCATTTCAGGCAGT	XM_003983769
	Inhbb	TGAGATCATCAGCTTCGCGG	TTCTGGTTGCCTTCGTTGGA	XM_003990713
Adipokine
	Adipoq	AGGCCGGGATGGTAGAGATG	CAGTGTCACCCTTAGGACCAACA	NM_001085438
	Lep	CCAGGATGACACCAAAACCCT	CCAGCGACTCTCTGTTTGGAG	NM_001009850
	Tnfa	CCTGCTGCACTTTGGAGTGAT	AGGGTTGATTAGTTGCAGGCCAT	NM_001009835
Adipocyte differentiation and function
	Angptl4	AAAATGGCACAGCTCGTTGGC	TCATACAGCTCTTGGCAGTCCCT	XM_003981783
	Fabp4	GTACCTGGAAACTTAGCTCCAGTGA	CCATGCCAGCCACTTTCCTA	XM_003999923
	Fasn	TGCTCCTGGAAGTCACCTACGA	CCCAGACGCCTGTGTGTGTC	XM_023244364
	Fto	GCTGGCATCACGATGAAAACCTC	GGGATCATCCTCACTCTCCTCTTCAGG	XM_003998041
	Hsl	CACACGAACTCAGTGCCCAT	CTCTTGAAGGAGTCCGTGCC	XM_019818909
	Lpl	TGGCTAACTGCCACTTCAACCAC	ACAAGTTTTGGCACCCAACTCTCATA	NM_001042567
	Pck1	TGGCTATGATGAACCCCAGC	TCTGGGTTGATAGCCCTTAGGTTAC	XM_003983348
	Pparg	CATGCGTGTGAAGGATGCAA	TTAAGGTCACACCTATCGTAAATGAGC	XM_003982496
	Scd	ATCGCCCTTATGACACCACCATT	TGGTGGTAGTTGTGGAAGCCCT	XM_003994316
	Vldlr	GCCGCTGTATCACGTTGTTGTGG	AAGTCCGACTCGGCACATGTCTT	XM_023243304
Insulin signal
	Igf1	TCAGCAGTCTTCCAACCCAATTAT	GAGCAAGCACAGGCCCAGATAGAAGA	XM_003989177
	Igf1r	ATCCCGTGTTCTTCTACGTCCC	CTATCAGCAGGACGGCAACAG	XM_023254966
	Insr	GGAGGACAGCGAGCTGTATGAGTT	GGAGCCCTCGGACTCGAACG	XM_023244792
	Irs1	GCAGCCAGAGGACCTCCAGTAG	TCTGGGTACCCATGAGTTAAGGGA	XM_003991219
	Irs2	CCAGCATTGACTTCCTGTCGCAT	ACGGTGATAAAGCCAGACAGATCCTC	XM_023253148
Brown adipogenesis and Ucp
	Cidea	TGATCTTGGAGAAAGGGCAGAG	TGATTTCTTTGGTTGCTGGCG	XM_023241735
	Dio2	CTGACCTCAGAGGGAATGCG	CACACTGGAATTGGGGGCATC	XM_006933041
	Opn3	CCATATTCTGTATTCCGTTCGCAT	AAAGCACATTTTGGCCACTTTCTTT	XM_003999138
	Pgc1a	AGAGTATGAGAAGCGGGAGTCTGAAAGG	GTGTCAGGTCTGATTTTACCAACGTA	XM_003985487
	Prdm16	TTGGCCCGTACATGGTGGCA	TCCGCATCCGTCAGCATTTG	XM_023257992
	Ucp1	ACCGTCCAGGAGTTCTTCAGC	GCTACTCCTCCAGTCGTTAGACCAG	XM_003984985
	Ucp2	CCTCAGCGTGAGACCTTACAAAGC	GAGAAAGATGGAGAAGGGGGCA	XM_003992735
	Ucp3	GCCCCTTGGACTGTATGCTGAA	CAGGCTCCCAAACGCAAAAAAG	XM_003992734
Inflammation
	C1qb	CACAGGACACGAGGTTCCCA	CTAAGACGCCATCCCTCACG	XM_003989642
	C1qc	AAGGACGGATACGATGGCCTG	TTCTGACCCTTGGGTCCTTGA	XM_019836365
	C3ar1	AACCTTCAGCTAGCATCTCAGGTT	ATCTGGGGTTCATACCAGGGC	XM_003988384
	Cd53	TGCCTGAAGAACTGAGCGAAA	AGCAATTTCAAGCCACTCATGC	XM_003990431
	Cd163	CAACAGGATGCTGGTGTGACCT	ACACTGGTTGCCTCCATTCATC	XM_011283764
	Ctss	TGTATTAGTGGTTGGCTATGGTAACCT	CTCGGTCACCGAAATTCAGGC	XM_011285126
	Fcgr2b	CAGTGACCCCGTGTATCTGGA	CCCTTCTGGAACACCAGGCTA	NM_001290240
	Itgb2	CTTCGCCGTGACCAAGAGAAT	TGCTGGAATCCTCTGACAGCT	XM_011285804
	Mmp9	CCTTGAACACGCACGACATCTT	ACCTGGTTCACCTCATTCCGAG	XM_003983412
	Plek	TCTGTCCATGAAAGACACTGAAAAA	CAGCCAGTCGATGACACAGTTGC	XM_003984073
	Spp1	AACAGACTGATTCTGGGAGCTCGG	TCTGCTTCTGAGATGGGTCAGGC	XM_003985184
	Tyrobp	CAGGAAACAGCGCATTACGG	TATGGCCTCTGTGTGTTGAGG	XM_003997915
Cell division
	Cdkn1b	CGAACGCTGGTTCAGTGGAG	TCTGATAAACAAGGAAACGTGCTCTTA	NM_001009870
	Cdkn2c	TGCACAAAATGGATTTGGAAGGA	GTAGTAGTCTCCTGGCAATCTCGG	XM_006934733
	Gadd45b	TGACGAGTCAGCCAAGTTGATG	CTCCTCATCGATGGCCAGAA	XM_003981616
	Gins3	CCGAGACTGACCACACGATTCC	GCCGCTTGTGGTCAAAAAGTCC	XM_045046682
	Lmna	GCAGCTGGAGCTGAGCAAAGTG	CTGGGCGGCCATCAAGTCGC	XM_023247978
	Ndrg4	ATATTTCCTGCAAGGCATGGGCTAC	TGAGCGACGCGGTACGAGAG	XM_003998089
Corrected gene
	Hprt1	CCATGGTCAAGCAGCACAATC	AGTCTGGTTTATAGCCAACGCTTC	XM_023248905
